# Supplementary material for: Regulation of Fibroblast Cell Polarity by Src Tyrosine Kinase
Source: Biomedicines. 2021 Feb 1;9(2):135. doi: 10.3390/biomedicines9020135 (PMC7912711; doi:10.3390/biomedicines9020135)
Supplement: Supplementary file 1 [file biomedicines-09-00135-s001.zip]

Archive with 11 entries (8 files):
- R1 video/
- R1 video/.DS_Store
- __MACOSX/
- __MACOSX/R1 video/
- __MACOSX/R1 video/._.DS_Store
- R1 video/Supplemental video 2 .avi
- __MACOSX/R1 video/._Supplemental video 2 .avi
- R1 video/Supplemental video 3.avi
- __MACOSX/R1 video/._Supplemental video 3.avi
- R1 video/Supplemental video 1 .avi
- __MACOSX/R1 video/._Supplemental video 1 .avi
